# Supplementary material for: Proteome Profiling of Brain Vessels in a Mouse Model of Cerebrovascular Pathology
Source: Biology (Basel). 2023 Dec 7;12(12):1500. doi: 10.3390/biology12121500 (PMC10740654; doi:10.3390/biology12121500)
Supplement: Supplementary file 1 [file biology-12-01500-s001.zip]

Archive with 1 entries (1 files):
- biology-2699701-supplementary.pdf
